# Supplementary material for: Unleashing the anti-tumor angiogenic potential of nano-formulated orientin: In Silico, In Vitro, and In Ovo studies
Source: PLoS One. 2025 Jul 18;20(7):e0322564. doi: 10.1371/journal.pone.0322564 (PMC12273919; doi:10.1371/journal.pone.0322564)
Supplement: S1 Data — (XLSX) [file pone.0322564.s001.xlsx]

## Sheet: MTT
MTT assay ON MCF -7
NF-O	Concentrations (µM)	OD1	OD2	OD3	Average	STD	Cell Viablity				NF-O	Cell Viability 1	Cell Viability 2	Cell Viability 3	Total Cell Viability
	0	1.0004	0.9948	0.996	0.997067	0.00294845	100					100	100	100	100
	10	0.7874	0.7867	0.7961	0.790067	0.00523673	79.2391					79.2391	79.7487	80.5991	79.8623
	25	0.5901	0.6287	0.5883	0.602367	0.0228231	60.4139					60.4139	63.1965	62.0683	61.8929
	50	0.4082	0.4116	0.4382	0.419333	0.0164272	42.0567					42.0567	41.3312	41.9913	41.7931
	0	0.9941	0.995	0.9954	0.994833	0.000665833	100
	10	0.7941	0.7962	0.7898	0.793367	0.00326241	79.7487
	25	0.6264	0.6287	0.631	0.6287	0.0023	63.1965
	50	0.4088	0.41023	0.4145	0.411177	0.00296557	41.3312
	0	0.9954	0.996	0.9966	0.996	0.0006	100
	10	0.7935	0.7961	0.8187	0.802767	0.0138598	80.5991
	25	0.5961	0.6283	0.6302	0.6182	0.0191627	62.0683
	50	0.4152	0.4382	0.4013	0.418233	0.0186361	41.9913
Native-O	Concentrations (µM)	OD1	OD2	OD3	Average	STD	Cell Viablity
	0	0.9815	0.9843	0.987	0.984267	0.00275015	100
	10	0.8044	0.8076	0.8108	0.8076	0.0032	82.0509
	25	0.5959	0.5989	0.6019	0.5989	0.003	60.8473
	50	0.44	0.4432	0.4463	0.443167	0.00315013	45.0251
	0	0.9882	0.9902	0.9923	0.990233	0.0020502	100
	10	0.81	0.813	0.8157	0.8129	0.00285132	82.0918				Native-O	Cell Viability 1	Cell Viability 2	Cell Viability 3	Total Cell Viability
	25	0.608	0.6103	0.6126	0.6103	0.0023	61.6319					100	100	100	100
	50	0.4508	0.4526	0.4561	0.453167	0.00269506	45.7636					82.0509	82.0918	82.0509	82.0645
												60.8473	61.6319	60.8473	61.1089
	0	0.9855	0.9881	0.99	0.987867	0.00225906	100					45.0251	45.7636	45.0251	45.2712
	10	0.812	0.8149	0.8173	0.814733	0.00265393	82.474
	25	0.6072	0.6102	0.6133	0.610233	0.00305014	61.7728
	50	0.4405	0.4432	0.4451	0.442933	0.00231157	44.8374

## Sheet: Wound healing
	Wound healing
	Groups	Replicate 1	Replicate 2	Replicate 3	Average
0 hr	Control	503438	516541	529976	516652
	Native - O	502812	519786	509054	510551
	NF-O	500982	502401	503065	502149
24 hr	Control	191387	198723	189987	193366
	Native - O	261723	259183	269816	263574
	NF-O	303031	310956	309856	307948
